# Supplementary material for: Stearoyl-CoA desaturase-1 is vital for milk lipid synthesis: Deletion impairs mammary gland and neonatal development
Source: J Lipid Res. 2025 Nov 11;66(12):100941. doi: 10.1016/j.jlr.2025.100941 (PMC12753282; doi:10.1016/j.jlr.2025.100941)
Supplement: Supplemental Table 2 [file mmc3.xlsx]

## Sheet: Mammary volcano FC1_2 FDR 0_05
Mammary Gland Lipids	FC	log2(FC)	p.ajusted	-LOG10(p)
DG(40:9),DG(39:2)_C18:1	0.37313	-1.4223	0.0032107	2.4934
DG(40:9),DG(39:2)_C16:1	0.40741	-1.2954	0.0032107	2.4934
DG(38:9),DG(dO-40:9),DG(37:2)_C16:1	0.45278	-1.1431	0.0032107	2.4934
DG(38:9),DG(dO-40:9),DG(37:2)_C18:1	0.47132	-1.0852	0.0032107	2.4934
PC(32:1),PC(O-33:1),PC(P-33:0)	0.48423	-1.0462	0.0032107	2.4934
[TG(53:6)]_C18:0	1.8255	0.86832	0.0032107	2.4934
DG(42:9),DG(41:2)_C16:1	0.43934	-1.1866	0.0040293	2.3948
DG(42:9),DG(41:2)_C18:1	0.44322	-1.1739	0.0040293	2.3948
DG(44:9),DG(43:2)_C18:1	0.35143	-1.5087	0.0056579	2.2473
[TG(42:2)]_C18:1	0.35325	-1.5012	0.005695	2.2445
[TG(51:9),TG(50:2)]_C18:0	2.3951	1.2601	0.005695	2.2445
PC(19:1),LPC(20:1),PC(O-20:1),PC(P-20:0)	0.55315	-0.85425	0.005695	2.2445
DG(38:8),DG(dO-40:8),DG(37:1)_C16:0	0.57977	-0.78645	0.005695	2.2445
PC(32:0),PC(O-33:0)	0.68886	-0.53773	0.005695	2.2445
PC(36:7),PC(35:0),PC(O-36:0)	0.71034	-0.49341	0.005695	2.2445
[TG(40:2)]_C16:1	0.43957	-1.1858	0.0063289	2.1987
[TG(40:2)]_C18:1	0.46764	-1.0965	0.0071666	2.1447
[TG(54:7),TG(53:0)]_C18:0	1.7142	0.77758	0.0073896	2.1314
LPC(18:1),PC(O-18:1),PC(P-18:0)	0.5762	-0.79536	0.0080704	2.0931
DG(44:9),DG(43:2)_C16:1	0.3675	-1.4442	0.0084797	2.0716
PC(34:1),PC(O-35:1),PC(P-35:0)	0.63746	-0.6496	0.0088558	2.0528
PC(34:6)	0.72854	-0.45691	0.0088558	2.0528
[TG(38:1)]_C16:1	0.32779	-1.6092	0.0089015	2.0505
[TG(42:2)]_C16:1	0.33785	-1.5655	0.0089015	2.0505
DG(40:8),DG(39:1)_C16:1	0.34833	-1.5215	0.0089015	2.0505
[TG(38:1)]_C14:0	0.38784	-1.3665	0.0089015	2.0505
DG(38:8),DG(dO-40:8),DG(37:1)_C16:1	0.41813	-1.258	0.0089015	2.0505
PC(O-40:9),PC(38:2),PC(P-39:1)	0.66046	-0.59846	0.0089015	2.0505
DG(40:10),DG(39:3)_C16:1	0.69442	-0.52612	0.0089015	2.0505
DG(42:8),DG(41:1)_C16:1	0.3351	-1.5774	0.010039	1.9983
PC(30:0),PC(O-31:0)	0.55052	-0.86114	0.010039	1.9983
[TG(52:4)]_C16:1	0.4033	-1.3101	0.010494	1.9791
[TG(48:2)]_C16:1	0.33434	-1.5806	0.010979	1.9594
PC(28:1),PC(P-29:0)	0.3857	-1.3744	0.010979	1.9594
[TG(42:1)]_C14:1	0.43033	-1.2165	0.010979	1.9594
PC(28:0),PC(O-29:0)	0.47527	-1.0732	0.010979	1.9594
[TG(51:7),TG(50:0)]_C14:0	2.0481	1.0343	0.010979	1.9594
PC(34:3),PC(P-35:2)	0.61135	-0.70994	0.010979	1.9594
DG(40:10),DG(39:3)_C18:2	0.49665	-1.0097	0.01111	1.9543
[TG(40:1)]_C16:1	0.33418	-1.5813	0.011719	1.9311
[TG(57:11),TG(56:4)]_C18:0	2.1001	1.0705	0.011719	1.9311
DG(42:10),DG(41:3)_C18:2	0.58189	-0.78118	0.011719	1.9311
DG(O-40:9),DG(38:2)_C18:1	0.60546	-0.7239	0.011719	1.9311
PC(36:6)	0.62906	-0.66873	0.012689	1.8966
[TG(38:1)]_C14:1	0.42977	-1.2184	0.014063	1.8519
[TG(50:4)]_C16:1	0.42477	-1.2353	0.014621	1.835
DG(42:8),DG(41:1)_C16:0	0.48345	-1.0486	0.015177	1.8188
DG(40:9),DG(39:2)_C18:0	1.6577	0.72919	0.015177	1.8188
DG(44:10),DG(43:3)_C18:2	0.49382	-1.0179	0.015224	1.8175
DG(32:1)_C16:0	0.55265	-0.85556	0.015224	1.8175
[TG(48:3)]_C16:1	0.40984	-1.2869	0.015331	1.8144
[TG(44:2)]_C14:1	0.53455	-0.90359	0.015331	1.8144
[TG(55:7),TG(54:0)]_C18:0	4.107	2.0381	0.016359	1.7863
[TG(44:1)]_C14:1	0.5296	-0.91704	0.016359	1.7863
[TG(46:2)]_C16:1	0.37106	-1.4303	0.016382	1.7856
[TG(55:9),TG(54:2)]_C18:2	4.2032	2.0715	0.017888	1.7474
[TG(55:8),TG(54:1)]_C18:0	4.8195	2.2689	0.018186	1.7403
[TG(44:2)]_C16:1	0.38796	-1.366	0.018186	1.7403
DG(37:7),DG(36:0)_C18:0	1.3123	0.39205	0.018186	1.7403
[TG(40:1)]_C16:0	0.53576	-0.90034	0.018463	1.7337
[TG(42:1)]_C16:1	0.38197	-1.3885	0.018961	1.7221
[TG(53:10),TG(52:3)]_C16:1	0.42959	-1.219	0.018961	1.7221
LPC(16:1),LPC(P-17:0)	0.42112	-1.2477	0.019507	1.7098
[TG(40:1)]_C14:1	0.43736	-1.1931	0.019507	1.7098
[TG(42:3)]_C18:2	0.48363	-1.048	0.019507	1.7098
DG(34:3)_C16:1	0.52012	-0.94308	0.019507	1.7098
[TG(50:4)]_C14:1	0.56153	-0.83257	0.019507	1.7098
[TG(57:12),TG(56:5)]_C22:5	1.5717	0.65236	0.019507	1.7098
LPC(14:0),PC(O-14:0),LPC(O-15:0)	0.64422	-0.63436	0.019507	1.7098
[TG(55:8)]_C18:2	3.1636	1.6616	0.020017	1.6986
[TG(51:9),TG(50:2)]_C16:1	0.44764	-1.1596	0.020017	1.6986
[TG(53:9),TG(52:2)]_C18:2	2.4974	1.3204	0.020738	1.6832
[TG(55:10),TG(54:3)]_C18:3	2.4929	1.3178	0.020738	1.6832
PC(26:0)	0.43698	-1.1944	0.020738	1.6832
[TG(48:2)]_C14:1	0.50965	-0.97243	0.020878	1.6803
DG(34:3)_C18:2	0.60106	-0.73442	0.022545	1.647
SM(d16:0/20:0)	0.63557	-0.65389	0.022545	1.647
[TG(40:1)]_C14:0	0.44251	-1.1762	0.022645	1.645
PC(26:1)	0.49484	-1.015	0.022645	1.645
[TG(56:6)]_C22:6	1.9643	0.97403	0.022645	1.645
[TG(51:8),TG(50:1)]_C18:0	1.8773	0.90866	0.022645	1.645
[TG(50:3)]_C18:0	1.7787	0.83082	0.022645	1.645
DG(32:1)_C16:1	0.54766	-0.86864	0.022742	1.6432
[TG(53:8)]_C18:2	2.5578	1.3549	0.023552	1.628
[TG(53:8),TG(52:1)]_C18:0	2.5156	1.3309	0.023552	1.628
DG(34:2)_C18:1	0.43826	-1.1901	0.023552	1.628
[TG(53:7)]_C18:1	2.1186	1.0831	0.023552	1.628
[TG(44:2)]_C18:1	0.40829	-1.2923	0.02433	1.6139
[TG(53:7),TG(52:0)]_C18:0	2.4645	1.3013	0.024763	1.6062
PC(30:1),PC(O-31:1),PC(P-31:0)	0.73713	-0.44	0.025334	1.5963
[TG(53:7),TG(52:0)]_C16:0	2.4551	1.2958	0.02538	1.5955
DG(44:8),DG(43:1)_C16:1	0.40543	-1.3025	0.026854	1.571
[TG(55:7)]_C18:1	2.812	1.4916	0.027649	1.5583
[TG(53:9),TG(52:2)]_C18:0	2.9358	1.5538	0.028903	1.539
[TG(40:2)]_C18:0	2.3851	1.254	0.028903	1.539
PC(28:2)	0.49698	-1.0087	0.028903	1.539
[TG(52:5)]_C16:1	0.53806	-0.89415	0.028903	1.539
[TG(55:10),TG(54:3)]_C16:1	0.56676	-0.81918	0.028903	1.539
[TG(57:12),TG(56:5)]_C18:0	1.6792	0.74781	0.028903	1.539
PC(38:9),PC(37:2),PC(O-38:2),PC(P-38:1)	0.6134	-0.70511	0.029265	1.5336
DG(42:9),DG(41:2)_C18:0	2.0914	1.0644	0.032163	1.4926
DG(O-38:9),DG(36:2)_C18:1	0.49295	-1.0205	0.03388	1.4701
[TG(55:8),TG(54:1)]_C18:1	2.8603	1.5162	0.034248	1.4654
PC(32:3),PC(P-33:2)	0.69336	-0.52832	0.034248	1.4654
DG(O-38:9),DG(36:2)_C18:2	1.7391	0.79832	0.034478	1.4625
[TG(55:11),TG(54:4)]_C18:0	2.366	1.2425	0.03566	1.4478
[TG(50:3)]_C16:1	0.51388	-0.96049	0.03566	1.4478
PC(24:0)	0.47999	-1.0589	0.036661	1.4358
PC(36:3),PC(P-37:2)	0.6576	-0.60472	0.040018	1.3977
SM(d16:0/16:0)	0.50986	-0.97182	0.04015	1.3963
[TG(51:8),TG(50:1)]_C14:0	1.7481	0.80579	0.04015	1.3963
[TG(56:10),TG(55:3)]_C18:0	1.6528	0.72491	0.0404	1.3936
DG(37:3)_C18:2	0.60569	-0.72335	0.0404	1.3936
PC(40:7),PC(39:0),PC(O-40:0)	0.74607	-0.42262	0.0404	1.3936
[TG(48:2)]_C18:0	2.091	1.0642	0.04052	1.3923
[TG(54:9),TG(53:2)]_C18:0	2.1287	1.09	0.041164	1.3855
[TG(54:5)]_C16:1	0.62594	-0.67591	0.041164	1.3855
[TG(52:9),TG(51:2)]_C18:0	1.7359	0.7957	0.042394	1.3727
LPC(20:2),PC(O-20:2)	0.68206	-0.55203	0.042394	1.3727
[TG(55:9),TG(54:2)]_C18:0	2.6097	1.3839	0.042485	1.3718
[TG(46:3)]_C16:1	0.51114	-0.96822	0.042706	1.3695
PC(30:2),PC(P-31:1)	0.63807	-0.64821	0.042706	1.3695
[TG(46:4)]_C16:1	0.58925	-0.76306	0.04414	1.3552
[TG(42:3)]_C16:1	0.58345	-0.77732	0.04572	1.3399
[TG(55:11),TG(54:4)]_C16:1	0.5867	-0.76931	0.046179	1.3356
[TG(50:3)]_C14:1	0.606	-0.7226	0.046478	1.3327
[TG(55:11),TG(54:4)]_C20:4	1.7669	0.82119	0.048116	1.3177
[TG(52:4)]_C18:1	0.60319	-0.72931	0.048116	1.3177
[TG(53:8),TG(52:1)]_C16:0	2.2401	1.1636	0.04823	1.3167
[TG(56:8)]_C18:2	1.3711	0.45531	0.04823	1.3167
