# Supplementary material for: Stearoyl-CoA desaturase-1 is vital for milk lipid synthesis: Deletion impairs mammary gland and neonatal development
Source: J Lipid Res. 2025 Nov 11;66(12):100941. doi: 10.1016/j.jlr.2025.100941 (PMC12753282; doi:10.1016/j.jlr.2025.100941)
Supplement: Supplemental Table 3 [file mmc4.xlsx]

## Sheet: volcano Milk FC1_2 FDR 0_05
Milk Lipids	FC	log2(FC)	p.ajusted	-LOG10(p)
[TG(40:1)]_C14:1	0.2028	-2.3019	9.3963e-05	4.027
[TG(46:2)]_C14:1	0.30381	-1.7188	0.00019748	3.7045
[TG(38:1)]_C14:1	0.2073	-2.2702	0.00027987	3.553
[TG(48:2)]_C16:1	0.21536	-2.2152	0.00063282	3.1987
DG(38:9),DG(dO-40:9),DG(37:2)_C16:1	0.39936	-1.3242	0.00063282	3.1987
[TG(40:1)]_C16:1	0.17607	-2.5058	0.00065308	3.185
[TG(46:2)]_C16:1	0.20974	-2.2533	0.00065308	3.185
[TG(42:2)]_C16:1	0.21274	-2.2328	0.00065308	3.185
[TG(42:2)]_C18:1	0.19722	-2.3421	0.00066091	3.1799
[TG(48:2)]_C14:1	0.3222	-1.634	0.00066091	3.1799
DG(42:8),DG(41:1)_C16:1	0.18095	-2.4664	0.0006653	3.177
[TG(40:2)]_C18:1	0.20733	-2.27	0.0006653	3.177
[TG(42:1)]_C16:1	0.21116	-2.2436	0.0006653	3.177
[TG(38:1)]_C16:1	0.2155	-2.2142	0.0006653	3.177
DG(44:9),DG(43:2)_C16:1	0.21581	-2.2122	0.0006653	3.177
[TG(44:2)]_C16:1	0.21807	-2.1971	0.0006653	3.177
[TG(44:1)]_C16:1	0.23687	-2.0778	0.0006653	3.177
DG(42:9),DG(41:2)_C16:1	0.23893	-2.0654	0.0006653	3.177
DG(40:9),DG(39:2)_C16:1	0.26754	-1.9022	0.0006653	3.177
[TG(46:1)]_C16:1	0.28232	-1.8246	0.0006653	3.177
[TG(44:2)]_C14:1	0.33715	-1.5685	0.0006653	3.177
DG(44:9),DG(43:2)_C18:1	0.17621	-2.5046	0.00071375	3.1465
DG(42:9),DG(41:2)_C18:1	0.19903	-2.3289	0.00075482	3.1222
[TG(42:1)]_C14:1	0.24898	-2.0059	0.00075482	3.1222
DG(42:7)_C16:1	0.38448	-1.379	0.00079417	3.1001
[TG(48:3)]_C14:1	0.39635	-1.3352	0.00083697	3.0773
DG(40:8),DG(39:1)_C16:1	0.19758	-2.3395	0.00086996	3.0605
DG(44:8),DG(43:1)_C16:1	0.21583	-2.212	0.00086996	3.0605
[TG(46:4)]_C16:1	0.40222	-1.3139	0.00086996	3.0605
[TG(44:2)]_C18:1	0.24026	-2.0573	0.0010674	2.9717
[TG(40:2)]_C16:1	0.25922	-1.9477	0.0012949	2.8878
[TG(49:8),TG(48:1)]_C16:1	0.31529	-1.6653	0.0017205	2.7643
DG(40:9),DG(39:2)_C18:1	0.213	-2.2311	0.0020948	2.6789
[TG(51:9),TG(50:2)]_C16:1	0.27995	-1.8367	0.0020948	2.6789
[TG(38:1)]_C14:0	0.18947	-2.4	0.002142	2.6692
DG(38:8),DG(dO-40:8),DG(37:1)_C16:1	0.23205	-2.1075	0.0021555	2.6664
[TG(42:3)]_C18:2	0.25989	-1.944	0.0021571	2.6661
[TG(48:3)]_C16:1	0.3199	-1.6443	0.0021571	2.6661
[TG(50:4)]_C16:1	0.32257	-1.6323	0.0021571	2.6661
[TG(44:1)]_C14:1	0.34093	-1.5525	0.0021571	2.6661
[TG(50:3)]_C16:1	0.3111	-1.6846	0.0029169	2.5351
[TG(40:1)]_C14:0	0.24236	-2.0448	0.0029628	2.5283
[TG(45:1)]_C14:0	0.45869	-1.1244	0.0033015	2.4813
DG(44:10),DG(43:3)_C18:2	0.25499	-1.9715	0.0038913	2.4099
[TG(45:2)]_C18:1	0.4166	-1.2633	0.0038913	2.4099
DG(42:8),DG(41:1)_C16:0	0.24663	-2.0196	0.0040038	2.3975
DG(40:7)_C16:1	0.45688	-1.1301	0.0041461	2.3824
[TG(40:1)]_C16:0	0.2497	-2.0017	0.0047088	2.3271
[TG(46:3)]_C16:1	0.30066	-1.7338	0.0047088	2.3271
[TG(50:9),TG(49:2)]_C18:1	0.37716	-1.4068	0.0055655	2.2545
SM(d16:1/20:0)	2.4044	1.2657	0.0057009	2.2441
[TG(44:3)]_C16:1	0.3445	-1.5374	0.0059752	2.2236
[TG(52:4)]_C16:1	0.29242	-1.7739	0.0069909	2.1555
DG(40:10),DG(39:3)_C18:2	0.29367	-1.7677	0.0069909	2.1555
DG(44:8),DG(43:1)_C16:0	0.30172	-1.7287	0.0088119	2.0549
DG(38:8),DG(dO-40:8),DG(37:1)_C16:0	0.29262	-1.7729	0.008823	2.0544
DG(42:10),DG(41:3)_C18:2	0.28434	-1.8143	0.0096099	2.0173
[TG(53:10),TG(52:3)]_C16:1	0.30317	-1.7218	0.0096099	2.0173
[TG(42:2)]_C14:1	0.36928	-1.4372	0.0096099	2.0173
DG(44:7)_C16:1	0.4133	-1.2747	0.0096099	2.0173
[TG(42:3)]_C16:1	0.47625	-1.0702	0.0096099	2.0173
[TG(46:5)]_C20:4	0.4135	-1.2741	0.010759	1.9682
DG(42:1)_C16:0	0.53765	-0.89527	0.010783	1.9672
[TG(42:1)]_C16:0	0.31292	-1.6761	0.011336	1.9455
[TG(47:2)]_C18:1	0.41292	-1.2761	0.011336	1.9455
[TG(44:3)]_C18:2	0.32727	-1.6115	0.012044	1.9192
[TG(46:4)]_C18:1	0.35523	-1.4932	0.012822	1.892
DG(44:10),DG(43:3)_C16:1	0.50549	-0.98424	0.013895	1.8572
[TG(50:3)]_C14:1	0.50079	-0.99771	0.01544	1.8114
[TG(38:1)]_C16:0	0.30851	-1.6966	0.015509	1.8094
DG(40:8),DG(39:1)_C16:0	0.30876	-1.6954	0.016564	1.7808
[TG(44:1)]_C14:0	0.34338	-1.5421	0.016564	1.7808
[TG(46:1)]_C14:0	0.35019	-1.5138	0.017652	1.7532
[TG(46:2)]_C18:1	0.3566	-1.4876	0.017652	1.7532
[TG(51:9),TG(50:2)]_C18:1	0.375	-1.415	0.017652	1.7532
[TG(44:4)]_C18:3	0.3994	-1.3241	0.017652	1.7532
DG(30:1)_C16:1	0.44235	-1.1767	0.017652	1.7532
[TG(52:10),TG(51:3)]_C18:1	0.45347	-1.1409	0.017652	1.7532
[TG(50:4)]_C14:1	0.50139	-0.996	0.017652	1.7532
[TG(48:4)]_C16:1	0.51125	-0.96791	0.018253	1.7387
[TG(48:2)]_C18:1	0.36989	-1.4348	0.018597	1.7306
[TG(48:8),TG(47:1)]_C16:0	0.4271	-1.2274	0.021014	1.6775
[TG(46:3)]_C14:1	0.54998	-0.86254	0.021014	1.6775
[TG(43:1)]_C14:0	0.48267	-1.0509	0.021429	1.669
DG(38:9),DG(dO-40:9),DG(37:2)_C18:1	0.424	-1.2379	0.021469	1.6682
DG(36:8),DG(35:1)_C16:0	0.52692	-0.92433	0.022914	1.6399
LPC(18:2),LPC(P-19:1)	2.4199	1.275	0.023467	1.6295
[TG(48:8),TG(47:1)]_C14:0	0.47785	-1.0654	0.024333	1.6138
[TG(52:5)]_C16:1	0.39052	-1.3565	0.024879	1.6042
[TG(55:11),TG(54:4)]_C16:1	0.44386	-1.1718	0.027375	1.5626
DG(34:2)_C18:1	0.33633	-1.5721	0.028021	1.5525
[TG(54:6)]_C22:5	0.50229	-0.99342	0.028021	1.5525
PC(39:8),PC(O-40:8),PC(38:1),PC(O-39:1),PC(P-39:0)	1.487	0.57237	0.02811	1.5511
[TG(49:7),TG(48:0)]_C16:0	0.44755	-1.1599	0.029347	1.5324
[TG(52:9),TG(51:2)]_C18:1	0.43101	-1.2142	0.031012	1.5085
[TG(42:1)]_C18:1	0.38395	-1.381	0.031664	1.4994
[TG(42:1)]_C14:0	0.37245	-1.4249	0.03248	1.4884
[TG(48:5)]_C18:1	0.4772	-1.0673	0.033315	1.4774
[TG(46:0)]_C14:0	0.44681	-1.1623	0.034595	1.461
[TG(45:1)]_C16:0	0.45827	-1.1257	0.034595	1.461
[TG(40:1)]_C18:1	0.3837	-1.382	0.034728	1.4593
DG(32:1)_C16:0	0.40932	-1.2887	0.034728	1.4593
DG(44:1)_C18:1	0.43169	-1.2119	0.034728	1.4593
DG(41:7),DG(40:0)_C16:0	0.50425	-0.98778	0.034728	1.4593
[TG(41:1)]_C16:0	0.5586	-0.84011	0.034728	1.4593
[TG(48:7)]_C18:1	0.59031	-0.76045	0.034728	1.4593
DG(44:7)_C18:1	0.39471	-1.3412	0.034748	1.4591
[TG(52:4)]_C18:1	0.39848	-1.3274	0.034748	1.4591
DG(42:8),DG(41:1)_C18:1	0.38064	-1.3935	0.036614	1.4364
DG(44:8),DG(43:1)_C18:1	0.38675	-1.3705	0.036614	1.4364
[TG(50:5)]_C18:1	0.44535	-1.167	0.03667	1.4357
[TG(54:6)]_C16:1	0.56443	-0.82512	0.03667	1.4357
DG(42:1)_C18:1	0.4225	-1.243	0.037092	1.4307
[TG(49:6)]_C16:0	0.4976	-1.0069	0.037092	1.4307
[TG(55:10),TG(54:3)]_C16:1	0.53038	-0.9149	0.037092	1.4307
[TG(54:7)]_C20:4	0.51814	-0.94858	0.037634	1.4244
[TG(48:5)]_C20:4	0.42623	-1.2303	0.03996	1.3984
SM(d18:0/24:0)	2.0096	1.0069	0.040585	1.3916
[TG(52:5)]_C20:4	0.42945	-1.2194	0.040923	1.388
[TG(46:0)]_C16:0	0.46311	-1.1106	0.040923	1.388
[TG(49:8),TG(48:1)]_C16:0	0.42789	-1.2247	0.044474	1.3519
LPC(20:3)	1.6892	0.75631	0.044474	1.3519
DG(42:7)_C18:1	0.40631	-1.2994	0.045311	1.3438
SM(d18:0/24:1)	1.962	0.97236	0.048376	1.3154
[TG(48:4)]_C18:1	0.43044	-1.2161	0.048573	1.3136
Cer(d18:1/24:1(15Z))	0.46728	-1.0976	0.048573	1.3136
[TG(43:2)]_C18:2	0.51541	-0.9562	0.048573	1.3136
[TG(52:6)]_C18:1	0.534	-0.90508	0.048573	1.3136
[TG(50:6)]_C18:1	0.56451	-0.82492	0.048573	1.3136
[TG(42:3)]_C14:0	0.42822	-1.2236	0.048668	1.3128
DG(32:1)_C16:1	0.43308	-1.2073	0.048668	1.3128
DG(44:1)_C16:0	0.50053	-0.99848	0.049387	1.3064
